# Supplementary material for: Apolipoprotein A-I modulates HDL particle size in the absence of apolipoprotein A-II
Source: J Lipid Res. 2021 Jul 27;62:100099. doi: 10.1016/j.jlr.2021.100099 (PMC8385444; doi:10.1016/j.jlr.2021.100099)
Supplement: Supplemental Table S1–S3 [file mmc2.xlsx]

## Sheet: Supplemental Table 1
Supplemental Table 2: Normalized lipid species values identified and quantified using LC/MS
		LpA-I Large				LpA-I Small
Lpid Species		Sample 1	Sample 2	Sample 3		Sample 1	Sample 2	Sample 3		q-value
LPC(16:0)		0.013005	0.0140759	0.013505		0.0145562	0.0142573	0.014361		0.0552258
LPC(16:1)		0.000120285	0.000154751	0.000206483		6.65669e-05	6.69697e-05	0.000107877		0.05
LPC(18:0)		0.00884272	0.00782228	0.0084297		0.00919477	0.00987936	0.00877221		0.118564
LPC(18:1)		0.00315322	0.00328599	0.00290113		0.00357013	0.003625	0.00323803		0.111568
LPC(18:2)		0.00310665	0.00329399	0.00326854		0.00389208	0.00402472	0.00383396		0.0096
LPC(20:4)		0.0034629	0.00250298	0.00307209		0.0029765	0.00311188	0.00273234		0.940706
LPC(22:6)		0.000552379	0.000657993	0.000486601		0.000501632	0.00036581	0.00041379		0.113895
PC(16:0/16:0)		0.00621535	0.00684508	0.00614855		0.00509488	0.00536582	0.00431906		0.0271304
PC(16:0/16:1)		0.00411141	0.00467168	0.00421096		0.00430578	0.004436	0.00420014		0.974944
PC(16:0/18:0)		0.00747416	0.00809955	0.0072051		0.00705723	0.00691835	0.00689561		0.102286
PC(16:0/18:1)		0.0833623	0.0804985	0.0806574		0.0778135	0.0814925	0.0897603		0.923267
PC(16:0/18:2)		0.197312	0.193828	0.183674		0.200084	0.180079	0.201433		0.917134
PC(16:0/18:3)		0.00910144	0.0091255	0.00858535		0.00935107	0.00930023	0.0104415		0.154273
PC(16:0/20:4)		0.0911641	0.0988196	0.0970132		0.111838	0.113761	0.106644		0.0142222
PC(16:0/20:5)		0.00786252	0.00787793	0.00733797		0.0101823	0.00885515	0.00885456		0.03696
PC(18:0/18:0)		0.0022591	0.00222983	0.00224838		0.00234868	0.00176886	0.00183906		0.24475
PC(18:0/18:1)		0.0239985	0.0195219	0.0201941		0.019054	0.0228454	0.0201436		0.911576
PC(18:0/18:2)		0.106226	0.100829	0.110296		0.106043	0.114035	0.1063		0.575368
PC(18:0/18:3)		0.0609426	0.0610452	0.0635658		0.067944	0.0707317	0.0656485		0.0305
PC(18:0/20:3)		0.0242441	0.0268092	0.0269667		0.0250962	0.0259107	0.0258778		0.910164
PC(18:0/20:4)		0.0691949	0.073075	0.0754083		0.077002	0.0806742	0.0815488		0.0377778
PC(18:0/22:5)		0.00930497	0.00993919	0.00912397		0.010047	0.00830175	0.00948447		0.938125
PC(18:0/22:6)		0.0160578	0.0167696	0.0170672		0.0132557	0.0128178	0.0133443		0
PC(18:1/20:3)		0.0356168	0.0373929	0.0368301		0.0357376	0.0341579	0.033759		0.0818182
PC(18:1/20:4)		0.0354969	0.039679	0.0398227		0.0413147	0.0378728	0.0437189		0.32536
PE(16:0/18:2)		0.00261237	0.00273241	0.00263007		0.00230247	0.00200828	0.00227699		0.0134737
PE(16:0/20:4)		0.00286512	0.00243231	0.00251869		0.00263993	0.00252108	0.00267129		0.994432
PE(16:0/20:5)		0.000418238	0.000431181	0.000426769		0.000398555	0.000411033	0.00040409		0.0283636
PE(18:0/18:2)		0.00405524	0.00387216	0.0036985		0.00371959	0.00413351	0.00353751		0.909742
PE(18:0/20:3)		0.0009868	0.00118176	0.00109272		0.00101337	0.00107632	0.000994136		0.466222
PE(18:0/20:4)		0.00421364	0.00391833	0.00329627		0.00406588	0.00377683	0.00447044		0.519127
PE(18:0/20:5)		0.00357026	0.00332504	0.00303699		0.00357228	0.00335358	0.00371555		0.303429
PE(18:2/20:4)		0.00289024	0.00263414	0.0026838		0.00259669	0.00282935	0.00280031		0.996438
PE(18:2/22:4)		0.00101753	0.00113786	0.00116467		0.00113112	0.00121986	0.00127294		0.172522
PE(O-18:0/20:0)		0.000110207	0.000189709	0.000143128		0.00013936	0.000135719	0.000180708		0.9668
PE(O-18:0/22:0)		0.000669197	0.000586054	0.000646023		0.00056816	0.000553321	0.000546435		0.0384828
PE(O-18:0/22:1)		0.000142386	9.88356e-05	0.000169257		0.000127092	0.000176878	0.000186093		0.482462
PE(O-18:0/22:2)		0.000175854	9.09699e-05	0.000121334		0.000159368	7.85385e-05	0.000118441		0.9256
PE(O-18:1/20:4)		0.00214436	0.0020262	0.00172786		0.00206665	0.00203697	0.00217185		0.473358
PE(O-18:1/20:5)		0.000406591	0.000538334	0.000449872		0.000508338	0.000411164	0.000606352		0.716271
PE(O-20:0/22:2)		2.01904e-05	2.85013e-05	1.75208e-05		1.54101e-05	1.99582e-05	2.64504e-05		0.951492
PE(P-18:1/18:1)		0.000542974	0.000409619	0.000606462		0.000447254	0.000592084	0.000541895		0.985296
PE(P-18:1/18:2)		0.000504488	0.000677998	0.000420468		0.000520297	0.00051085	0.00056307		0.981173
PI(16:0/18:1)		0.00056527	0.000528127	0.000496327		0.000522231	0.000480653	0.00041528		0.199404
PI(16:0/18:2)		0.000644728	0.000565285	0.000563674		0.000508675	0.000613289	0.000646917		0.972895
PI(16:0/20:4)		0.000573996	0.000588177	0.000614398		0.000734207	0.000740047	0.000599033		0.1156
PI(18:0/18:1)		0.000731636	0.000818628	0.000713925		0.00070521	0.00064455	0.000692132		0.123524
PI(18:0/18:2)		0.00219636	0.00208222	0.00187417		0.00219114	0.00215698	0.00210236		0.438196
PI(18:0/18:3)		0.000515515	0.000478531	0.0004855		0.000537152	0.000673095	0.000547836		0.115122
PI(18:0/20:3)		0.0020983	0.00180612	0.00176063		0.00187514	0.00185638	0.0016656		0.642
PI(18:0/20:4)		0.00568695	0.00565686	0.00536802		0.00640463	0.00600724	0.00647853		0.0198095
PI(18:0/20:5)		0.00056071	0.000607705	0.000593475		0.000553964	0.000597515	0.000559789		0.515143
PI(18:2/22:4)		0.000337537	0.000394625	0.000370425		0.000270517	0.000223833	0.00025432		0.016
PI(O-18:1/181)		6.92043e-05	0.000103797	9.40735e-05		4.39898e-05	7.18885e-05	5.88538e-05		0.0994444
PI(P-18:1/20:5)		0.000120378	6.02711e-05	8.29048e-05		4.99572e-05	2.10564e-05	3.98951e-05		0.070875
SM(14:0)		0.00137426	0.00122547	0.00125449		0.000893013	0.000913268	0.000758503		0.00738462
SM(16:0)		0.0158235	0.0160026	0.0157198		0.00695524	0.00810671	0.00699545		0
SM(18:0)		0.00359937	0.00384311	0.0033929		0.00177428	0.00161586	0.00152061		0
SM(18:0/16:0)		0.00214449	0.00258948	0.00182374		0.000965515	0.000939588	0.00089444		0.0064
SM(18:0/16:1)		0.00201633	0.00213064	0.00212195		0.00134861	0.0013702	0.00107682		0.00872727
SM(18:0/22:0)		0.00321887	0.00333927	0.00344194		0.00227845	0.00233351	0.00211818		0
SM(18:1)		0.00145657	0.00140411	0.00159722		0.000841234	0.00092464	0.000938249		0
SM(20:0)		0.0394374	0.0349919	0.0384884		0.0343037	0.0354472	0.0279139		0.150512
SM(20:1)		0.00104129	0.00102091	0.00102823		0.00087606	0.000955149	0.000773885		0.0398571
SM(22:0)		0.0215996	0.0220102	0.0212317		0.0178314	0.0176842	0.0172022		0
SM(22:1)		0.0130171	0.0118965	0.0113864		0.0102129	0.0110544	0.0110704		0.105294
SM(23:0)		0.00251374	0.0024255	0.00236306		0.00118236	0.00117422	0.000950656		0
SM(24:0)		0.00469231	0.00477154	0.00501065		0.00251203	0.00315137	0.0024912		0
SM(24:1)		0.0112813	0.00999277	0.0112165		0.00794567	0.00732102	0.0058986		0.0150588
SM(24:2)		0.0126517	0.0129571	0.0133		0.0110691	0.0121194	0.0103447		0.0355385
SM(25:1)		0.000498085	0.000546053	0.000529461		0.000294402	0.000302128	0.000234877		0
LPC/PL		0.0322432	0.0317939	0.0318696		0.0347579	0.0353311	0.0334592		0.0128
PC/PL		0.789945	0.797057	0.796356		0.82357	0.819324	0.834213		0.00685714
PE/PL		0.0273457	0.0263114	0.0248504		0.0259918	0.0258453	0.0270846		0.975188
PI/PL		0.0141006	0.0136903	0.0130175		0.0143968	0.0140865	0.0140605		0.162756
SM/PL		0.136366	0.131147	0.133906		0.101284	0.105413	0.0911828		0.008
Samples were obtained from the same individual and analysis was performed on three technical replicates of LpA-IL and LpA-IS subfractions from a single isolation. Values were normalized to total phospholipid abundance in each replicate. The q-value, obtained by ANOVA is highlighted in green for statistically significant differences in lipid classes. Lysophosphatidylcholine (LPC), phosphatidylchol…

## Sheet: Supplemental Table 2
Supplemental Table 2: Raw abundance values of proteins identified and quantified by MaxQuant included in analysis
			Unique peptides	Sequence coverage	LpA-I Large					LpA-I Small
Protein ID	Protein names	Gene names	#	%	Sample 1	Sample 2	Sample 3	Sample 4		Sample 1	Sample 2	Sample 3	Sample 4		q-value
Q9HDC9	Adipocyte plasma membrane-associated protein	APMAP	18	47.8	79369000	133430000	19359000	85806000		32140000	78339000	10017000	51619000		0.224093
P19652	Alpha-1-acid glycoprotein 2	ORM2	10	36.3	17259000	54495000	42700000	35211000		0	33593000	37015000	33735000		0.488508
P01009	Alpha-1-antitrypsin	SERPINA1	26	60.8	106950000	238260000	163630000	270820000		218760000	132930000	298350016	379150016		0.495613
P02647	Apolipoprotein A-I	APOA1	91	92.9	120230002688	245619998720	240989995008	248039997440		293360009216	336870014976	449360003072	365510000640		0.0342222
P02652	Apolipoprotein A-II	APOA2	18	78	139240000	187700000	109210000	2115900032		231790000	132450000	153110000	1979000064		0.975474
P06727	Apolipoprotein A-IV	APOA4	58	78.3	1112400000	1883100032	1201299968	349910016		1248300032	1801900032	3436199936	756019968		0.36496
P04114	Apolipoprotein B-100	APOB	28	8.4	0	608540032	752540032	30448000		89444000	611910016	1402499968	141730000		0.659886
P02654	Apolipoprotein C-I	APOC1	13	56.6	1824000000	3666400000	1668999936	1636899968		24088999936	1787000064	1196300032	1368300032		0.539333
P02655	Apolipoprotein C-II	APOC2	13	96	1195699968	2161499904	2573799936	2072300032		3345900032	4991799808	6842100224	2428900096		0.0354545
P02656	Apolipoprotein C-III	APOC3	10	76.8	1941100032	2875699968	2636100096	2018000000		1505699968	874729984	1061400000	1019600000		0.028
P55056	Apolipoprotein C-IV	APOC4	11	56.7	34349000	24601000	52753000	30032000		0	26829000	27790000	19682000		0.0737333
P05090	Apolipoprotein D	APOD	19	63	3150599936	4273499904	3801100032	5397400064		2919300096	1828800000	2670500096	2898400000		0.0425455
P02649	Apolipoprotein E	APOE	48	89.9	610540032	2580000000	1032300032	1646300032		100520000	325950016	463040000	351590016		0.0374118
Q13790	Apolipoprotein F	APOF	6	23.6	108790000	226740000	93826000	169650000		40024000	48133000	39118000	10860000		0.0416
O14791	Apolipoprotein L1	APOL1	19	42.5	1070499968	372729984	319689984	962099968		209170000	0	180970000	0		0.036
O95445	Apolipoprotein M	APOM	22	63.3	1710899968	2267699968	3877199872	4251599872		881379968	757590016	1980999936	795299968		0.0312
P04003	C4b-binding protein alpha chain	C4BPA	16	35	117390000	14693000	0	38957000		36046000	56710000	0	0		0.618319
P00450	Ceruloplasmin	CP	24	37.3	29237000	29708000	0	0		115110000	179770000	169510000	0		0.0371429
P10909	Clusterin	CLU	51	59.7	10241999872	10616999936	6218699776	9615699968		2707200000	3935300096	1806599936	7054900224		0.042
P12259	Coagulation factor V	F5	14	10.8	0	52021000	49787000	29356000		47367000	78160000	230050000	471240000		0.0866667
P02746	Complement C1q subcomponent subunit B	C1QB	7	30.4	249160000	85483000	34017000	79455000		55943000	20148000	21960000	15617000		0.09
P00736	Complement C1r subcomponent	C1R	40	55.2	861510016	741889984	210720000	329830016		7947900	10306000	0	10756000		0.044
P09871	Complement C1s subcomponent	C1S	26	44	5470600	0	0	7841800		86757000	452809984	247400000	184010000		0.0388
P01024	Complement C3	C3	99	73.1	889219968	701100032	53458000	954920000		2003000064	1447800064	445860000	347209984		0.522
P0C0L5	Complement C4-B	C4B	42	42.9	118210000	64638000	77522000	149270000		94876000	415840000	185480000	157060000		0.143415
P08603	Complement factor H	CFH	37	42.3	352990016	9044100	0	10495000		0	0	0	3193000		0.3445
P02671	Fibrinogen alpha chain	FGA	28	39.3	104840000	30230000	55440000	105740000		28591000	16235000	32404000	75799000		0.144526
P02675	Fibrinogen beta chain	FGB	27	69.7	486070016	128390000	183000000	80903000		19147000	26008000	67996000	34050000		0.0660741
P02679	Fibrinogen gamma chain	FGG	20	60.7	249750000	105870000	213330000	183320000		23613000	54445000	49669000	98483000		0.04
P02751	Fibronectin	FN1	82	47	3928699904	1983200000	2368100096	707600000		50412000	57574000	150730000	30446000		0.0385
P23142	Fibulin-1	FBLN1	16	33.3	98236000	50587000	21396000	63462000		13769000	0	22728000	13129000		0.037
P00738	Haptoglobin	HP	16	66.7	486969984	203070000	44211000	263650000		4576999936	5706100224	821720000	1633100032		0.0334737
P00739	Haptoglobin-related protein	HPR	17	87.9	1600099968	2404900096	1629299968	2537499904		2180800000	3977200128	1603299968	2449999872		0.519692
P69905	Hemoglobin subunit alpha	HBA1	7	64.8	212960000	38509000	3573300	7293100		0	5766500	0	4426300		0.2424
P01876	Ig alpha-1 chain C region	IGHA1	14	64	9673499648	6593200128	2710799872	6488399872		289910016	328889984	250740000	354830016		0.0346667
P01859	Ig gamma-2 chain C region	IGHG2	9	64.4	2077400064	617720000	216340000	268120000		12981999616	6769299968	2328100096	1814700032		0.0637143
P01860	Ig gamma-3 chain C region	IGHG3	11	59.7	5177299968	1508999936	562659968	1488400000		1975299968	5569200128	3229600000	6503900160		0.187048
P01861	Ig gamma-4 chain C region	IGHG4	15	74.3	133380000	0	0	0		897720000	327969984	892259968	187890000		0.0334286
P01780	Ig heavy chain V-III region JON		8	41	22318000	29213000	16720000	26820000		65492000	73789000	60800000	94559000		0
P01834	Ig kappa chain C region	IGKC	16	100	2249400064	2311699968	773169984	2979699968		6027899904	4941400064	2243099904	5080200192		0.0353333
P01619	Ig kappa chain V-III region B6		6	51.7	44972000	18371000	0	34245000		159540000	87464000	0	150870000		0.0615172
P01871	Ig mu chain C region	IGHM	23	53.2	543790016	314049984	69053000	50320000		157710000	99953000	61187000	61338000		0.24287
P19827	Inter-alpha-trypsin inhibitor heavy chain H1	ITIH1	16	31.1	41596000	128140000	12928000	39873000		0	0	0	0		0.0466667
P19823	Inter-alpha-trypsin inhibitor heavy chain H2	ITIH2	18	31.5	242110000	127320000	0	25575000		0	21058000	0	33149000		0.147
P01042	Kininogen-1	KNG1	33	39	692339968	281870016	158490000	1012700032		136940000	0	0	328540000		0.0686154
P80108	Phosphatidylinositol-glycan-specific phospholipase D	GPLD1	48	50.8	1104999936	1857200000	1208700032	1031699968		395630016	820809984	768860032	765699968		0.039
P55058	Phospholipid transfer protein	PLTP	20	51.7	692300032	565969984	135500000	167390000		50634000	41713000	57079000	0		0.0344
P03952	Plasma kallikrein	KLKB1	15	29.8	55420000	18679000	0	98678000		0	0	0	7309600		0.0734194
Q6UX71	Plexin domain-containing protein 2	PLXDC2	11	24.4	0	34804000	38473000	81406000		0	0	0	0		0.0443478
Q9UHG3	Prenylcysteine oxidase 1	PCYOX1	12	33.5	0	29616000	11946000	44581000		0	14943000	0	0		0.0917714
P02760	Protein AMBP	AMBP	17	46.6	29589000	25802000	35331000	16585000		18989000	0	0	28304000		0.081375
P07988	Pulmonary surfactant-associated protein B	SFTPB	7	24.1	0	0	0	0		2814900	0	11691000	14222000		0.056
P02768	Serum albumin	ALB	56	80.3	605489984	1348800000	666240000	1044600000		688040000	2172300032	665729984	1462899968		0.551403
P0DJI8	Serum amyloid A-1 protein	SAA1	11	75.4	1863800064	262740000	381180000	1696499968		2711399936	454260000	396140000	3023800064		0.600235
P35542	Serum amyloid A-4 protein	SAA4	10	59.2	2746899968	65830000	490030016	746430016		3071099904	65067000	0	1527800064		0.892213
P27169	Serum paraoxonase/arylesterase 1	PON1	34	80.8	7765899776	9092800512	5761999872	4593500160		6524899840	8511000064	7201399808	5762400256		0.903189
P07225	Vitamin K-dependent protein S	PROS1	31	44.5	477729984	308270016	175260000	361480000		87561000	876739968	698240000	1534099968		0.149949
Samples were obtained from the same individual and analysis was performed on three technical replicates of LpA-IL and LpA-IS subfractions from a single isolation. Values were normalized to total phospholipid abundance in each replicate. The q-value, obtained by ANOVA is highlighted in green for statistically significant differences in lipid classes. Lysophosphatidylcholine (LPC), phosphatidylchol…

## Sheet: Supplemental Table 3
Supplemental Table 3: Raw abundance values of proteins identified and quantified by MaxQuant but excluded from analysis
			Unique peptides	Sequence coverage	LpA-I Large					LpA-I Small
Protein ID	Protein names	Gene names	#	%	Sample 1	Sample 2	Sample 3	Sample 4		Sample 1	Sample 2	Sample 3	Sample 4		q-value
P01023	Alpha-2-macroglobulin	A2M	15	15.7	0	0	0	0		0	0	0	0		0.919571
P58335	Anthrax toxin receptor 2	ANTXR2	7	19	0	0	6923700	0		0	0	0	0		0.474296
P02749	Beta-2-glycoprotein 1	APOH	6	24.6	0	0	0	0		0	0	0	0		0.952049
P33151	Cadherin-5	CDH5	10	15.7	8534700	0	0	4127300		0	0	0	2192700		0.242043
P23280	Carbonic anhydrase 6	CA6	6	38.3	0	0	0	30783000		0	0	0	0		0.452772
P49913	Cathelicidin antimicrobial peptide	CAMP	8	32.9	0	0	0	0		0	0	0	0		0.962835
O43866	CD5 antigen-like	CD5L	7	31.7	0	0	0	13121000		0	0	0	0		0.498667
P14209	CD99 antigen	CD99	5	36.2	0	0	0	0		0	0	0	0		0.975077
P02747	Complement C1q subcomponent subunit C	C1QC	9	38.8	217320000	65461000	0	0		0	16443000	0	0		0.232091
P13671	Complement component C6	C6	6	13.5	0	0	0	0		0	5744900	0	0		0.459857
P10643	Complement component C7	C7	10	19.8	0	0	0	0		17235000	12883000	0	0		0.0892222
Q9BXR6	Complement factor H-related protein 5	CFHR5	7	18.3	0	0	0	0		0	0	0	0		0.9511
P68871	Hemoglobin subunit beta	HBB	9	60.5	117900000	0	0	0		0	0	0	0		0.482868
B9A064	Immunoglobulin lambda-like polypeptide 5	IGLL5	6	51.4	0	0	0	32053000		0	0	0	77694000		0.676056
Q8WWA0	Intelectin-1	ITLN1	6	24.6	0	0	0	43626000		0	0	0	0		0.467127
Q14624	Inter-alpha-trypsin inhibitor heavy chain H4	ITIH4	6	9.2	0	0	6053100	0		0	0	9638600	0		0.800548
P13645	Keratin, type I cytoskeletal 10	KRT10	38	64.6	17703000	18458000	991080000	36796000		4525300	35305000	0	14576000		0.345388
P02533	Keratin, type I cytoskeletal 14	KRT14	8	57.8	0	0	724640000	0		0	0	0	0		0.455034
P35527	Keratin, type I cytoskeletal 9	KRT9	41	69.3	0	25647000	10920999936	24983000		11369000	99062000	0	138570000		0.5044
P04264	Keratin, type II cytoskeletal 1	KRT1	39	65.8	0	57844000	19466000384	45489000		0	390100000	0	162890000		0.498098
P35908	Keratin, type II cytoskeletal 2 epidermal	KRT2	37	79.2	0	0	6665900032	15532000		0	78171000	0	9669100		0.502508
P48740	Mannan-binding lectin serine protease 1	MASP1	7	18.5	0	0	0	0		0	21736000	35307000	0		0.129405
P04180	Phosphatidylcholine-sterol acyltransferase	LCAT	8	22.3	0	0	0	0		0	0	0	0		0.941073
P00747	Plasminogen	PLG	7	18.5	0	0	0	0		36578000	0	0	0		0.489923
Q15166	Serum paraoxonase/lactonase 3	PON3	11	40.4	0	0	0	0		0	0	0	0		0.987584
P02766	Transthyretin	TTR	7	69.4	0	34630000	0	0		0	12993000	0	0		0.660845
P04004	Vitronectin	VTN	10	26.2	0	0	0	0		0	0	0	0		0.929831
Samples were obtained from the same individual and four independent isolations were performed to obtain LpA-IL and LpA-IS subfractions. The q-value, obtained by ANOVA is highlighted in green for statistically significant proteins.
